# Supplementary material for: Inflammation and Prostate Cancer: Pathological Analysis from Pros-IT CNR 2
Source: Cancers (Basel). 2023 Jan 19;15(3):630. doi: 10.3390/cancers15030630 (PMC9913270; doi:10.3390/cancers15030630)
Supplement: Supplementary file 1 [file cancers-15-00630-s001.zip]

Archive with 1 entries (1 files):
- cancers-2123536-supplementary.pdf
